# Supplementary material for: A More Diverse Cervical Microbiome Associates with Better Clinical Outcomes in Patients with Endometriosis: A Pilot Study
Source: Biomedicines. 2022 Jan 14;10(1):174. doi: 10.3390/biomedicines10010174 (PMC8774211; doi:10.3390/biomedicines10010174)
Supplement: Supplementary file 1 [file biomedicines-10-00174-s001.zip]

Archive with 1 entries (1 files):
- biomedicines-1550821-supplementary.pdf
